# Supplementary material for: Extending resolution within a single imaging frame
Source: Nat Commun. 2022 Dec 2;13:7452. doi: 10.1038/s41467-022-34693-9 (PMC9718789; doi:10.1038/s41467-022-34693-9)
Supplement: Supplementary file 4 — Dataset 1 [file 41467_2022_34693_MOESM4_ESM.zip]

Archive with 5 entries (5 files):
- DL Gatta-SIM nanoruler full FOV.tif
- DL Gatta-SIM nanoruler ROI-1.tif
- DL Gatta-SIM nanoruler ROI-2.tif
- SIM Gatta-SIM nanoruler ROI-1.tif
- SIM Gatta-SIM nanoruler ROI-2.tif
