# Supplementary material for: Extending resolution within a single imaging frame
Source: Nat Commun. 2022 Dec 2;13:7452. doi: 10.1038/s41467-022-34693-9 (PMC9718789; doi:10.1038/s41467-022-34693-9)
Supplement: Supplementary file 6 — Dataset 3 [file 41467_2022_34693_MOESM6_ESM.zip]

Archive with 6 entries (6 files):
- DL Synapsed homologs of meiotic mouse chromosomes full FOV.tif
- DL Synapsed homologs of meiotic mouse chromosomes ROI-1.tif
- DL Synapsed homologs of meiotic mouse chromosomes ROI-2.tif
- SIM Synapsed homologs of meiotic mouse chromosomes full FOV.czi
- SIM Synapsed homologs of meiotic mouse chromosomes ROI-1.tif
- SIM Synapsed homologs of meiotic mouse chromosomes ROI-2.tif
