# Supplementary material for: Extending resolution within a single imaging frame
Source: Nat Commun. 2022 Dec 2;13:7452. doi: 10.1038/s41467-022-34693-9 (PMC9718789; doi:10.1038/s41467-022-34693-9)
Supplement: Supplementary file 8 — Dataset 5 [file 41467_2022_34693_MOESM8_ESM.zip]

Archive with 4 entries (4 files):
- DL GATTA-PAINT 100 nm nanoruler series.tif
- DL GATTA-PAINT 40 nm nanoruler ATTO-488.tif
- DL GATTA-PAINT 40 nm nanoruler ATTO-550.tif
- DL GATTA-PAINT 40 nm nanoruler ATTO-655.tif
