# Supplementary material for: Extending resolution within a single imaging frame
Source: Nat Commun. 2022 Dec 2;13:7452. doi: 10.1038/s41467-022-34693-9 (PMC9718789; doi:10.1038/s41467-022-34693-9)
Supplement: Supplementary file 9 — Dataset 6 [file 41467_2022_34693_MOESM9_ESM.zip]

Archive with 21 entries (21 files):
- ACsN-corrected PSFcheck pattern/ACsN-PSFcheck_ring_pattern_SNR=10.4.tif
- ACsN-corrected PSFcheck pattern/ACsN-PSFcheck_ring_pattern_SNR=15.07.tif
- ACsN-corrected PSFcheck pattern/ACsN-PSFcheck_ring_pattern_SNR=2.2.tif
- ACsN-corrected PSFcheck pattern/ACsN-PSFcheck_ring_pattern_SNR=21.3.tif
- ACsN-corrected PSFcheck pattern/ACsN-PSFcheck_ring_pattern_SNR=29.4.tif
- ACsN-corrected PSFcheck pattern/ACsN-PSFcheck_ring_pattern_SNR=5.4.tif
- ACsN-corrected PSFcheck pattern/ACsN-PSFcheck_ring_pattern_SNR=8.2.tif
- Photons PSFcheck pattern/Photons-PSFcheck_ring_pattern_SNR=10.4.tif
- Photons PSFcheck pattern/Photons-PSFcheck_ring_pattern_SNR=15.07.tif
- Photons PSFcheck pattern/Photons-PSFcheck_ring_pattern_SNR=2.2.tif
- Photons PSFcheck pattern/Photons-PSFcheck_ring_pattern_SNR=21.3.tif
- Photons PSFcheck pattern/Photons-PSFcheck_ring_pattern_SNR=29.4.tif
- Photons PSFcheck pattern/Photons-PSFcheck_ring_pattern_SNR=5.4.tif
- Photons PSFcheck pattern/Photons-PSFcheck_ring_pattern_SNR=8.2.tif
- Raw PSFcheck ring pattern/PSFcheck_ring_pattern_SNR=10.4.tif
- Raw PSFcheck ring pattern/PSFcheck_ring_pattern_SNR=15.07.tif
- Raw PSFcheck ring pattern/PSFcheck_ring_pattern_SNR=2.2.tif
- Raw PSFcheck ring pattern/PSFcheck_ring_pattern_SNR=21.3.tif
- Raw PSFcheck ring pattern/PSFcheck_ring_pattern_SNR=29.4.tif
- Raw PSFcheck ring pattern/PSFcheck_ring_pattern_SNR=5.5.tif
- Raw PSFcheck ring pattern/PSFcheck_ring_pattern_SNR=8.2.tif
