# Supplementary material for: Extending resolution within a single imaging frame
Source: Nat Commun. 2022 Dec 2;13:7452. doi: 10.1038/s41467-022-34693-9 (PMC9718789; doi:10.1038/s41467-022-34693-9)
Supplement: Supplementary file 10 — Dataset 7 [file 41467_2022_34693_MOESM10_ESM.zip]

Archive with 5 entries (5 files):
- NSP2-red_NSP4-green.tif
- NSP2-red_NSP5-green.tif
- NSP2-red_VP4-green.tif
- NSP2-red_VP7-green_1.tif
- NSP2-red_VP7-green_2.tif
