# Supplementary material for: Extending resolution within a single imaging frame
Source: Nat Commun. 2022 Dec 2;13:7452. doi: 10.1038/s41467-022-34693-9 (PMC9718789; doi:10.1038/s41467-022-34693-9)
Supplement: Supplementary file 11 — Dataset 8 [file 41467_2022_34693_MOESM11_ESM.zip]

Archive with 4 entries (4 files):
- Sperm Head Acrosome Reaction induction.tif
- Sperm Head Fenestration site post-induction.tif
- Sperm Head Fenestration site pre-induction.tif
- Sperm Head Fenestration site.tif
