# Supplementary material for: Extending resolution within a single imaging frame
Source: Nat Commun. 2022 Dec 2;13:7452. doi: 10.1038/s41467-022-34693-9 (PMC9718789; doi:10.1038/s41467-022-34693-9)
Supplement: Supplementary file 12 — Dataset 9 [file 41467_2022_34693_MOESM12_ESM.zip]

Archive with 3 entries (3 files):
- 3D Z-stack of Arabidopsis thaliana root nucleosome.tif
- Confocal image series of an early-stage Arabidopsis thaliana lateral root primordium.tif
- SPIM nuclei imaging of Arabidopsis thaliana root cells.tif
