# Supplementary material for: Extending resolution within a single imaging frame
Source: Nat Commun. 2022 Dec 2;13:7452. doi: 10.1038/s41467-022-34693-9 (PMC9718789; doi:10.1038/s41467-022-34693-9)
Supplement: Supplementary file 13 — Dataset 10 [file 41467_2022_34693_MOESM13_ESM.zip]

Archive with 1 entries (1 files):
- EM-CCD noise image sequence.tif
